# Supplementary material for: Characterization of the Aspergillus fumigatus detoxification systems for reactive nitrogen intermediates and their impact on virulence
Source: Front Microbiol. 2014 Sep 11;5:469. doi: 10.3389/fmicb.2014.00469 (PMC4160965; doi:10.3389/fmicb.2014.00469)
Supplement: Supplementary file 1 [file Presentation_1.ZIP]

Archive with 4 entries (4 files):
- Supp Mat Figures 1-10.PDF
- Supp Mat Table S1.PDF
- Supp Mat Table S2.PDF
- Supp Mat Captions.pdf
